# Supplementary material for: Combination of Tipifarnib and Sunitinib Overcomes Renal Cell Carcinoma Resistance to Tyrosine Kinase Inhibitors via Tumor-Derived Exosome and T Cell Modulation
Source: Cancers (Basel). 2022 Feb 11;14(4):903. doi: 10.3390/cancers14040903 (PMC8870174; doi:10.3390/cancers14040903)
Supplement: Supplementary file 1 [file cancers-14-00903-s001.zip]

Archive with 1 entries (1 files):
- cancers-1532798-supplementary.pdf
